# Supplementary material for: Impact of agile management on project performance: Evidence from I.T sector of Pakistan
Source: PLoS One. 2021 Apr 5;16(4):e0249311. doi: 10.1371/journal.pone.0249311 (PMC8021201; doi:10.1371/journal.pone.0249311)
Supplement: S1 Dataset — (CSV) [file pone.0249311.s002.csv]

Age	Job Tenure	Employment Sector	Employment City	AM1	AM2	AM3	AM4	AM5	AM6	AM7	AM8	AM9	AM10	AM11	AM12	AM13	AM14	AM15	AM16	AM17	AM18	AM19	AM20	PC1	PC2	PC3	PC4	PC5	PC6	PC7	PC8	PC9	PC10	PC11	PC12	LC1	LC2	LC3	LC4	LC5	LC6	LC7	LC8	LC9	LC10	PP1	PP2	PP3	PP4
1	2	2	3	3	3	4	2	2	2	3	4	4	4	4	5	5	3	4	4	5	5	3	4	5	3	4	4	5	4	4	4	4	4	3	4	4	1	5	4	2	4	4	4	3	3	2	4	4	3
1	2	2	1	4	3	4	5	5	4	3	5	4	3	4	3	3	5	2	5	5	4	5	4	4	3	3	3	3	2	3	2	4	2	4	5	5	5	5	5	5	4	3	5	4	4	4	3	3	4
1	3	1	3	4	4	4	3	4	4	4	4	3	4	4	4	3	4	3	4	3	4	4	4	4	5	4	4	3	3	3	3	3	3	3	3	4	5	4	4	4	4	4	4	4	4	4	4	4	4
3	3	2	3	4	4	5	5	4	4	4	3	4	2	4	4	1	3	3	4	2	5	5	5	4	5	5	5	5	2	2	2	3	3	2	2	5	5	5	5	4	5	5	4	4	5	4	5	4	4
1	2	2	3	1	3	4	3	4	4	2	5	5	4	3	5	5	4	4	5	4	5	4	5	4	2	5	5	3	3	4	4	3	4	2	4	3	2	4	4	2	2	4	4	4	4	4	5	2	3
1	1	2	3	5	5	5	4	3	5	5	5	5	4	5	5	5	5	3	5	5	1	5	4	5	5	5	5	5	5	5	5	5	3	5	3	2	4	5	5	2	4	2	4	4	3	5	3	5	5
1	2	2	3	4	3	4	2	3	4	4	4	1	4	3	4	4	4	3	4	5	3	2	2	3	4	4	4	5	4	4	4	2	3	3	3	5	4	5	5	5	3	5	5	3	3	4	4	4	4
1	1	1	3	4	4	3	2	3	2	4	2	3	3	4	3	4	4	2	2	2	3	3	3	2	4	4	3	4	3	2	3	3	4	4	3	2	3	3	3	3	2	2	2	2	3	4	2	3	3
1	2	1	3	3	5	4	2	3	4	4	4	4	5	5	1	1	1	5	5	5	5	2	2	2	5	5	5	5	5	5	5	5	5	5	5	5	4	4	4	2	2	2	2	2	2	2	2	2	2
1	2	2	3	4	3	4	3	3	3	2	2	4	3	4	4	3	3	3	3	4	3	3	4	3	3	4	3	4	3	4	4	4	3	3	4	3	3	3	3	3	1	3	1	1	4	1	1	3	3
1	2	1	3	4	4	5	5	4	3	4	4	3	4	3	3	1	3	4	3	4	4	3	3	3	4	4	3	3	3	3	4	3	4	4	4	5	4	3	4	4	5	5	4	4	3	5	4	4	2
1	2	2	3	4	4	5	4	4	5	4	4	5	4	5	2	2	2	4	3	4	4	5	4	4	4	4	5	4	2	4	3	2	2	2	2	4	4	4	5	2	4	4	2	4	4	5	4	4	3
1	2	2	3	4	4	4	4	4	4	3	3	4	4	3	4	4	4	3	3	3	4	3	3	4	3	4	4	4	4	4	3	4	3	3	4	4	4	5	4	4	4	4	3	4	3	3	4	4	2
1	1	1	1	3	5	3	3	3	3	2	4	4	3	3	4	4	4	4	4	4	4	4	4	4	4	5	5	5	4	4	2	4	4	3	1	5	4	2	3	2	4	3	4	5	4	4	4	4	4
1	1	1	1	3	5	3	3	3	3	2	4	4	3	3	4	4	4	4	4	4	4	4	4	4	4	5	5	5	4	4	2	4	4	3	1	5	4	2	3	2	4	3	4	5	4	4	4	4	4
1	1	2	3	4	4	5	3	5	5	4	5	4	2	5	1	3	5	4	5	4	5	5	3	5	5	4	5	1	1	3	5	4	4	3	4	5	4	5	3	3	5	4	3	2	1	3	5	4	5
1	4	2	3	3	3	5	5	5	5	4	4	3	4	4	4	4	4	4	4	4	4	4	4	4	4	4	4	4	4	4	4	4	4	4	4	4	4	3	5	3	4	2	4	5	3	2	4	3	5
1	3	2	3	5	5	5	4	3	5	5	3	4	2	3	5	3	5	5	5	5	5	3	5	4	3	3	5	5	5	5	3	5	5	5	5	5	4	5	4	3	1	3	2	3	3	3	3	3	3
1	1	2	3	4	3	5	4	4	4	3	4	5	4	3	3	5	4	3	3	4	1	4	4	3	5	4	4	3	3	3	3	3	3	2	3	5	4	5	4	3	1	3	3	4	1	5	5	4	4
1	1	2	3	2	3	2	3	3	1	4	4	3	2	2	4	4	4	3	4	4	4	3	5	4	2	3	3	4	3	4	2	3	2	4	2	2	3	2	2	3	3	4	4	5	5	4	2	3	4
1	1	2	3	2	2	2	2	2	2	2	1	1	4	3	3	5	1	1	3	3	1	1	1	1	2	4	1	5	4	4	4	3	2	2	2	2	1	5	5	4	2	2	1	1	2	4	4	5	5
1	3	2	3	5	5	4	5	5	5	3	4	4	4	5	5	3	4	4	3	5	3	3	4	5	5	5	5	5	4	4	5	5	4	5	5	4	5	5	5	5	5	4	4	5	5	5	5	5	5
1	1	2	3	4	4	5	3	4	4	5	5	4	4	4	3	3	4	3	4	4	4	4	4	4	4	4	4	4	4	4	4	3	3	4	4	4	4	4	3	4	4	4	3	3	2	3	3	5	5
1	1	2	3	5	1	4	3	4	4	3	2	4	3	5	5	4	2	3	4	2	3	2	2	1	5	2	1	2	3	3	3	3	3	3	3	5	3	3	4	4	2	4	2	4	3	3	2	3	2
1	3	1	3	2	1	2	1	1	2	2	2	1	2	2	2	4	4	2	2	2	3	4	3	4	3	3	4	4	5	3	4	4	4	4	4	3	4	4	4	4	4	4	4	4	3	4	4	3	3
1	2	2	1	4	3	3	4	3	3	4	5	4	2	4	5	5	5	5	4	1	3	2	1	4	5	5	5	5	5	5	5	4	5	5	4	5	3	5	5	5	4	4	3	4	5	3	5	4	2
1	4	2	3	5	5	5	5	5	5	5	5	5	5	5	5	5	5	5	5	5	5	5	5	5	5	5	5	5	5	5	3	3	3	3	5	5	5	5	5	5	5	5	5	5	5	5	5	5	5
1	3	2	3	4	4	5	4	4	5	5	4	5	3	3	2	2	5	2	5	3	4	5	5	5	5	4	2	3	4	3	3	3	3	4	4	5	5	5	5	5	5	5	5	5	5	5	5	5	5
1	2	1	3	3	3	4	4	4	4	2	3	3	2	4	4	2	3	3	3	3	3	5	4	2	3	4	2	1	4	3	5	5	4	4	4	2	4	4	3	4	2	4	3	3	2	5	5	2	5
1	2	2	3	3	4	3	4	5	3	2	3	4	3	1	1	1	4	1	5	2	2	4	4	2	2	3	3	4	3	3	1	4	3	2	3	5	5	5	4	1	3	5	2	3	1	4	4	4	5
1	2	2	3	5	5	5	5	5	5	5	5	5	5	5	5	2	5	1	4	2	5	5	5	5	5	5	5	5	4	4	4	5	5	4	4	5	5	5	5	3	5	5	4	2	5	5	5	5	5
2	5	2	3	5	5	5	4	3	4	4	4	3	4	4	4	2	4	2	4	4	5	3	5	4	4	4	5	5	2	2	1	1	2	2	2	5	4	4	2	2	5	3	3	2	2	4	4	3	4
2	5	1	3	4	4	3	3	4	4	2	3	3	4	3	3	3	2	3	2	2	2	2	3	3	3	4	4	2	3	3	3	2	1	2	2	3	3	3	3	3	3	3	3	3	3	3	3	3	3
1	1	1	3	4	4	4	3	2	2	4	4	3	3	3	4	4	4	4	4	2	2	2	2	4	4	4	4	4	2	4	3	4	4	4	4	1	1	4	4	4	4	4	4	4	2	2	5	2	2
3	3	1	3	4	4	4	2	4	4	4	3	4	3	4	4	3	2	2	4	4	4	4	4	4	4	4	2	3	2	4	4	4	2	2	2	4	4	4	4	4	5	4	4	4	4	4	4	4	4
3	5	1	5	5	5	5	5	5	4	5	4	4	3	5	5	2	2	5	5	5	3	3	3	3	5	5	5	5	5	3	5	4	4	2	2	5	5	5	5	5	5	5	5	5	5	3	3	5	5
1	3	1	3	3	3	3	3	3	3	3	3	3	3	3	4	3	3	3	3	3	3	3	3	3	3	3	3	4	3	3	3	3	3	3	3	4	3	3	3	3	3	3	4	3	3	3	3	4	3
2	5	1	3	3	3	4	4	4	4	4	3	3	3	3	4	2	3	2	2	3	2	3	3	3	3	3	1	2	2	2	2	2	2	2	3	3	2	3	3	2	2	3	2	3	2	2	3	2	3
2	5	2	5	2	2	3	1	2	3	3	3	3	5	4	4	4	4	3	3	3	2	2	4	3	3	3	1	3	3	3	3	3	3	3	3	4	4	3	4	3	4	4	1	1	1	3	3	3	3
2	5	1	3	1	1	1	1	1	1	1	1	1	1	1	1	1	1	1	1	1	1	1	1	1	1	1	1	1	1	1	1	1	1	1	1	1	1	1	1	1	1	1	1	1	1	1	1	1	1
1	3	2	3	5	5	5	5	5	5	5	5	5	5	4	5	4	4	5	5	4	4	5	5	5	5	5	5	5	4	5	5	5	4	5	5	4	5	5	4	5	5	5	4	4	5	5	4	5	5
2	4	2	3	4	4	3	4	4	4	3	3	4	2	3	3	3	3	3	3	3	3	3	3	3	3	3	3	4	4	4	4	4	3	4	3	3	3	3	3	3	3	3	3	3	3	3	3	3	3
2	5	1	3	2	4	3	2	2	2	3	2	2	2	3	2	2	2	2	2	2	2	2	2	2	2	3	3	2	2	2	2	2	2	2	2	2	2	2	2	2	3	2	2	2	2	2	2	2	2
1	1	2	3	5	5	5	4	4	4	5	4	5	4	4	5	4	4	3	3	4	4	4	5	4	4	4	3	4	2	3	4	3	4	4	4	5	5	5	5	5	4	4	4	5	5	4	4	4	5
1	2	2	3	4	4	5	2	2	4	5	3	5	2	3	5	1	2	3	5	5	1	4	1	4	5	5	3	5	5	4	3	4	2	2	4	5	5	5	5	2	2	5	5	5	4	4	4	3	5
2	4	2	1	5	4	5	3	4	4	4	4	4	3	3	5	5	4	4	4	3	3	3	5	3	2	3	3	4	4	3	3	3	3	3	3	5	5	5	5	5	4	4	4	4	4	5	5	5	5
2	4	2	3	5	5	5	3	5	4	4	5	4	4	3	3	2	4	2	4	3	3	4	3	3	3	3	3	3	3	3	3	3	4	3	3	4	4	4	4	4	3	4	4	4	5	4	4	4	3
2	5	2	3	4	4	4	4	4	3	5	4	4	4	4	4	2	4	4	4	4	4	3	5	4	4	4	5	4	4	4	4	4	4	4	4	4	4	4	4	4	4	4	4	4	4	5	4	4	4
1	2	2	3	5	5	5	3	3	3	4	3	5	4	5	3	2	3	3	4	3	4	5	3	3	4	3	4	5	4	4	4	5	4	4	5	4	5	5	5	4	4	4	4	4	4	5	3	4	4
2	3	2	5	4	4	4	3	5	5	4	5	5	4	4	4	3	4	2	3	3	4	5	4	3	4	4	4	3	3	4	2	4	3	4	3	2	4	2	3	4	4	4	3	4	2	4	2	2	3
1	2	2	3	4	4	4	3	4	5	4	3	4	4	4	4	3	4	2	4	4	4	4	3	4	3	4	2	5	4	4	4	4	4	3	5	5	4	5	4	4	5	5	3	4	4	4	5	4	4
1	2	2	3	5	3	5	5	4	4	5	5	5	5	4	5	5	5	5	5	5	3	5	3	5	5	5	5	5	3	4	3	1	5	3	1	5	5	5	5	3	3	3	3	5	5	5	5	5	5
1	2	2	3	4	4	4	2	3	4	4	4	4	4	4	2	2	4	1	4	4	4	2	4	3	3	4	5	4	2	2	2	2	2	2	2	3	2	4	4	2	4	2	4	2	4	4	4	4	2
1	2	2	5	3	2	4	1	2	2	3	2	3	4	2	3	3	3	3	2	2	3	3	2	4	2	3	2	3	2	3	2	2	2	3	2	3	2	2	3	4	3	2	3	3	2	4	2	3	2
1	3	2	5	4	4	5	1	4	4	3	4	4	4	3	4	1	4	1	3	2	3	2	2	1	2	2	4	4	5	2	1	1	1	1	1	5	3	5	3	4	5	2	5	4	2	5	5	3	4
1	3	2	5	3	3	3	2	4	4	4	3	2	4	3	5	3	4	3	4	5	3	4	5	4	3	3	3	4	3	4	4	2	3	4	3	5	5	5	5	1	5	3	4	4	4	5	4	4	5
3	5	2	5	4	4	4	4	4	4	4	4	5	4	4	3	4	4	3	3	3	4	4	4	4	3	4	4	4	4	4	4	4	4	4	4	5	4	4	4	4	4	4	4	3	4	4	4	4	3
2	4	1	1	3	2	3	4	4	3	3	3	4	4	2	4	4	4	4	2	4	4	3	3	4	4	2	3	2	2	2	2	2	2	3	3	4	4	5	4	4	2	2	1	1	2	4	3	3	3
1	2	2	3	3	5	5	5	5	5	5	5	4	4	5	3	1	2	3	4	4	3	4	3	4	4	5	5	5	5	1	1	1	2	1	1	4	4	5	4	1	3	3	2	4	4	5	4	4	4
3	5	1	3	5	4	3	5	3	3	5	3	3	3	5	5	5	5	5	3	5	5	3	5	4	5	5	3	5	5	3	3	3	3	3	3	5	5	5	5	5	5	5	4	5	5	4	5	5	5
3	5	1	1	5	5	5	4	4	5	5	5	5	4	4	4	4	5	5	4	5	5	5	4	4	5	4		5	4	3	3	3	3	3	3	5	5	5	5	5	4	4	4	4	4	5	4	4	5
2	5	1	3	5	4	4	3	4	5	3	4	5	4	4	5	4	4	5	4	5	4	5	4	5	5	4	4	5	4	5	4	5	4	5	5	5	4	4	5	5	5	4	5	4	5	4	5	4	5
3	5	1	3	5	5	4	4	5	5	5	5	4	5	4	4	5	5	5	4	5	5	4	5	4	5	5	5	4	4	3	3	3	4	3	4	5	5	5	5	5	4	4	4	4	4	5	4	4	4
1	4	1	3	5	4	5	4	5	4	5	4	5	4	5	4	5	5	4	5	4	5	4	5	4	5	5	5	4	4	5	5	5	4	4	4	5	5	5	5	5	5	5	4	4	4	5	5	5	5
2	5	1	3	5	4	5	4	4	4	5	3	4	4	4	5	5	4	3	3	4	4	3	4	5	4	4	4	3	4	4	4	4	5	4	3	5	5	5	4	4	4	5	4	4	4	4	5	5	4
2	5	1	3	5	5	5	4	4	5	5	5	5	4	4	4	4	5	4	4	5	4	5	5	4	5	4	4	4	5	3	4	3	4	3	3	5	5	4	5	5	4	4	4	5	4	5	4	4	5
2	5	1	3	5	5	5	4	4	5	5	5	5	4	4	5	4	5	5	4	5	5	5	4	4	5	4	4	5	4	3	3	3	3	3	3	5	5	5	5	5	4	4	4	4	4	5	4	4	5
2	5	1	3	5	5	5	4	5	5	4	5	5	5	5	5	5	4	5	4	4	4	5	5	5	4	5	4	5	5	5	5	5	5	4	4	5	5	5	5	5	5	5	5	4	4	4	5	4	5
2	5	1	3	5	5	5	4	4	5	5	4	5	4	4	4	4	4	4	4	5	5	4	4	4	3	4	4	5	5	5	4	4	4	3	4	5	4	5	5	5	5	5	5	4	5	4	5	5	5
2	5	1	3	5	4	5	4	4	5	5	5	5	4	4	5	5	4	5	4	5	4	5	5	5	4	5	5	4	4	4	5	4	5	3	4	5	5	5	5	5	5	5	5	5	5	5	5	5	5
3	5	1	3	4	4	5	4	3	3	5	4	4	3	4	5	5	4	4	3	4	5	3	5	4	5	5	4	5	4	4	4	4	3	4	4	5	5	4	5	4	5	4	4	5	5	3	4	4	4
3	3	1	3	5	4	5	4	4	5	5	5	4	4	4	5	5	5	4	4	4	4	4	5	5	5	5	4	5	4	4	3	4	3	4	3	4	4	5	4	5	5	5	5	4	4	5	4	4	4
3	4	1	3	4	4	5	4	4	4	4	3	4	3	4	5	5	4	4	3	3	3	4	4	4	4	4	4	5	4	3	3	2	2	2	2	4	3	4	4	3	4	3	2	2	1	4	4	3	4
2	2	1	3	4	5	4	4	2	3	4	4	3	4	4	1	4	4	3	2	4	5	5	4	2	4	4	3	5	4	3	3	3	2	3	2	4	4	5	4	3	4	4	4	4	4	3	4	4	5
1	3	1	3	3	3	4	3	2	3	3	2	3	4	3	3	2	2	2	3	3	2	3	4	3	4	4	4	2	3	3	4	3	3	2	2	3	2	4	4	3	2	2	4	3	2	4	4	4	3
1	1	1	3	5	5	5	4	4	5	5	5	5	4	5	5	3	4	1	4	5	5	5	5	5	5	4	3	4	3	3	3	4	4	4	4	5	5	5	5	1	5	5	4	1	1	5	5	5	5
1	3	1	3	3	3	3	2	3	2	4	3	3	4	2	3	2	2	3	3	4	4	3	4	3	5	4	2	3	3	3	3	3	2	2	4	5	2	5	3	3	3	2	2	3	3	2	3	4	1
1	3	1	3	5	4	5	4	3	5	5	4	4	2	4	4	3	3	4	3	4	3	4	5	4	3	3	4	4	3	3	4	4	3	3	4	5	5	5	5	4	4	4	4	5	5	4	4	5	5
3	5	1	1	4	3	4	4	4	4	4	3	4	4	4	4	4	3	3	3	3	3	3	4	3	3	4	4	4	4	4	4	3	3	4	4	4	3	4	3	2	2	2	3	3	3	4	4	4	3
4	5	1	3	5	3	4	5	4	5	4	4	5	4	4	5	5	5	4	4	4	4	5	4	4	4	5	4	4	4	4	4	4	5	4	4	4	4	5	5	5	4	4	4	4	4	5	4	5	5
1	4	1	3	4	4	4	4	4	4	3	4	4	4	4	4	4	5	4	4	4	3	4	4	4	3	4	4	3	4	4	3	2	2	3	2	4	3	4	4	4	4	3	2	3	2	4	3	4	3
4	5	1	3	4	4	3	2	1	4	4	4	4	2	5	3	2	2	4	4	4	1	2	2	5	5	3	4	4	2	2	2	2	4	4	4	5	5	4	4	4	4	4	5	5	5	5	5	5	4
3	4	2	3	2	3	1	2	2	4	4	4	4	4	4	4	4	4	5	5	5	5	5	5	5	1	4	4	4	4	4	4	4	4	4	4	5	5	5	5	5	5	4	5	5	5	4	5	5	5
2	5	1	3	2	2	2	2	2	2	2	3	4	3	4	4	4	2	4	2	4	4	3	4	4	4	4	3	4	3	3	3	4	4	4	4	4	3	4	4	4	3	2	3	4	4	3	3	3	3
1	3	1	3	5	5	5	5	5	5	4	5	4	4	4	4	3	4	5	4	5	4	5	5	5	5	4	3	4	5	4	4	3	3	4	4	4	5	4	5	3	4	4	5	3	5	4	5	5	4
1	2	1	3	4	4	4	4	3	3	2	4	4	5	1	4	4	3	3	3	4	2	4	4	4	4	3	3	3	3	4	4	4	3	4	4	2	4	4	4	3	3	4	4	4	3	4	3	4	3
3	4	1	3	5	3	4	5	3	5	3	4	5	4	4	5	4	3	3	4	4	5	5	5	5	4	5	5	5	4	3	3	4	3	4	3	5	4	5	5	3	4	5	4	3	4	4	5	5	4
1	1	1	3	4	4	5	5	4	5	5	4	5	4	5	5	5	4	4	5	5	5	5	4	5	5	5	3	5	3	4	4	3	3	4	3	5	4	5	4	2	4	4	4	2	4	5	5	5	5
1	1	1	3	4	5	4	3	4	4	5	4	4	4	5	4	4	4	5	3	2	4	5	4	4	5	4	5	5	4	4	4	4	4	4	4	5	5	4	4	3	4	4	5	3	4	5	5	5	5
4	5	1	3	4	4	4	3	3	3	4	4	4	4	4	4	2	4	3	4	3	4	3	4	4	4	4	4	3	2	3	2	3	2	2	3	4	4	4	4	4	4	4	4	4	4	4	4	4	4
1	1	1	3	4	3	5	4	4	5	5	4	5	4	4	5	4	4	3	4	5	5	4	5	4	5	4	3	4	3	3	3	4	3	3	3	4	5	4	4	3	4	4	4	2	2	5	5	5	5
1	3	1	3	4	4	3	4	3	4	4	3	3	3	3	3	2	3	3	2	2	3	2	2	4	5	4	3	3	3	4	4	4	2	2	3	2	3	5	3	3	3	4	2	4	4	1	1	3	2
4	5	1	3	2	3	2	1	4	4	5	2	4	2	5	4	4	3	2	2	1	2	2	2	4	4	4	2	2	1	1	1	1	2	2	2	4	4	5	5	4	4	4	4	4	4	5	4	4	5
2	2	1	3	2	2	4	1	2	2	4	2	5	1	4	4	4	2	1	1	1	1	1	4	4	5	5	2	2	3	3	3	3	3	2	2	5	4	4	4	4	2	4	4	4	2	4	4	4	4
3	5	1	3	2	2	4	4	4	4	3	3	4	2	4	2	2	1	1	1	1	1	1	3	3	3	4	3	4	2	2	3	2	4	2	2	3	4	3	4	4	4	3	3	3	3	4	4	4	3
2	5	1	3	2	2	3	3	4	4	3	3	4	2	4	3	3	2	2	2	2	2	2	4	4	3	4	3	4	2	2	4	3	4	3	4	4	4	4	4	2	4	2	2	2	3	5	5	4	3
1	3	1	3	4	4	4	4	4	4	4	3	4	5	5	5	5	5	2	4	4	2	5	4	2	4	2	2	2	2	3	2	2	4	4	2	4	4	4	4	4	4	2	4	4	4	4	5	5	5
1	3	1	3	2	4	3	4	4	5	5	4	4	2	2	4	3	4	4	4	4	4	5	4	5	4	3	3	2	3	4	2	2	3	2	2	4	4	4	4	4	4	4	4	4	4	4	3	4	3
1	2	1	3	4	4	5	5	5	5	4	4	5	4	4	4	4	4	4	4	4	4	4	4	4	4	4	4	4	2	2	4	4	4	4	4	5	5	5	5	5	5	5	4	5	5	5	4	4	5
1	3	1	3	4	4	4	4	4	5	5	4	4	4	5	5	4	4	4	4	3	3	4	3	4	3	4	3	4	3	3	4	3	3	4	4	4	4	5	5	5	4	4	4	4	3	4	3	4	5
1	3	1	3	1	2	3	2	3	2	3	2	3	4	4	2	5	4	4	4	4	4	2	3	4	4	4	4	1	2	2	1	1	1	2	2	5	4	4	4	4	4	4	5	4	5	4	4	4	4
4	5	1	1	5	5	4	4	4	4	4	4	4	3	5	5	5	4	3	4	4	4	4	4	4	4	4	4	3	4	4	4	4	4	4	4	4	4	4	4	4	3	3	3	4	3	3	3	3	4
2	5	1	3	4	3	5	4	4	3	2	4	4	4	5	5	5	3	3	4	4	2	3	3	4	3	4	4	3	3	3	4	4	4	5	5	1	1	2	3	1	1	1	1	1	1	5	5	5	1
3	5	1	3	4	3	4	4	4	4	4	4	4	4	4	4	4	3	4	4	2	4	4	4	4	2	4	4	2	2	2	2	2	2	2	2	4	4	4	4	3	4	4	4	4	4	4	4	4	4
4	5	1	3	5	4	4	5	5	5	5	4	4	4	4	4	4	4	4	4	4	4	4	4	4	5	4	4	4	4	4	3	3	3	4	4	4	4	4	4	4	4	4	3	3	3	5	5	5	5
3	5	1	3	5	4	4	4	3	4	3	4	5	5	5	4	4	3	4	2	2	3	5	5	4	2	4	4	3	3	5	4	3	2	2	3	4	4	4	3	3	3	3	3	2	2	5	4	2	3
2	5	1	3	5	4	4	4	4	2	3	4	5	5	4	4	4	4	4	2	3	4	5	5	5	4	3	3	4	3	4	4	3	3	2	2	5	4	3	4	3	3	4	2	2	3	5	3	4	3
2	4	1	3	4	4	4	4	4	4	2	3	3	4	4	5	3	4	4	3	3	3	4	5	5	4	3	3	4	3	3	3	3	2	2	2	4	3	3	3	4	4	3	3	2	2	4	4	4	3
2	5	1	3	4	4	5	5	3	4	4	4	5	4	3	4	2	4	4	5	5	5	3	5	3	4	4	5	4	3	2	3	3	2	2	3	3	3	4	4	4	2	4	3	2	4	5	5	5	5
3	5	1	3	2	2	3	3	3	4	4	4	3	4	2	2	2	4	4	4	4	2	3	4	2	2	4	4	4	3	2	3	4	3	3	3	4	4	5	4	4	4	4	5	5	4	4	4	4	3
2	5	1	3	4	4	5	5	4	5	4	4	5	4	4	5	4	4	3	4	4	3	3	4	4	4	3	4	3	3	3	2	2	3	3	3	3	2	3	2	3	3	3	3	3	2	5	5	4	3
1	3	1	3	4	4	5	3	4	3	4	5	5	4	2	5	2	4	5	5	5	4	2	5	2	4	4	5	4	3	3	4	4	2	2	3	3	2	5	4	2	2	4	4	5	4	5	5	5	4
3	5	1	1	5	5	5	4	4	5	4	4	4	4	4	5	4	4	4	4	4	4	4	5	3	3	4	4	4	2	3	3	3	2	2	2	4	4	5	4	4	4	4	3	3	3	4	4	4	4
3	5	1	3	5	5	5	5	5	5	5	5	5	5	5	5	5	5	5	5	5	5	5	5	4	4	4	3	3	4	4	4	3	4	4	4	4	4	4	4	3	4	4	4	4	4	5	5	5	5
2	3	1	3	4	3	4	3	3	4	4	3	3	4	2	4	4	3	4	2	2	3	2	2	3	4	4	3	4	3	3	3	3	3	3	3	2	2	4	2	2	2	2	2	2	3	4	4	4	3
1	3	1	3	3	4	4	2	3	3	4	4	4	4	4	4	3	3	2	2	3	4	3	4	5	4	4	3	2	2	2	3	3	3	3	3	4	4	4	4	5	3	4	4	4	4	3	3	4	4
2	5	1	3	4	4	5	2	4	4	5	4	4	2	2	4	5	3	1	2	3	4	2	4	5	4	5	2	2	3	2	1	1	3	3	2	4	4	5	5	5	4	4	4	4	4	5	4	4	4
1	2	1	3	4	4	5	4	3	5	5	4	4	2	4	4	4	3	4	3	4	3	4	5	4	3	4	4	4	3	3	4	4	3	3	4	5	4	5	5	4	4	4	4	5	4	4	4	5	5
1	2	2	3	4	4	4	4	3	4	4	3	4	4	2	4	4	3	4	3	2	3	3	4	4	2	3	2	3	2	4	3	4	3	4	3	4	5	3	4	3	4	2	4	3	4	3	4	3	3
1	1	2	3	4	4	4	4	3	3	4	4	4	3	3	4	3	3	3	4	4	3	3	3	4	3	3	3	4	3	3	3	4	4	4	2	3	3	4	3	4	3	3	2	3	4	3	4	4	3
1	1	1	3	4	5	4	3	4	2	3	5	3	2	4	5	1	4	5	3	4	3	4	5	3	5	4	4	3	1	3	4	3	5	2	4	5	4	5	2	4	5	5	3	5	4	4	5	2	5
1	1	2	3	4	5	4	5	4	3	4	4	4	4	4	3	3	4	3	5	4	5	3	4	4	2	4	4	4	3	4	4	3	4	3	4	4	4	4	5	4	3	4	4	5	4	4	3	4	5
1	1	2	3	5	4	5	5	4	4	5	5	4	3	4	5	3	4	4	3	5	2	4	4	5	2	4	5	4	5	3	4	3	4	2	4	4	4	3	2	1	2	2	4	1	3	5	4	4	1
4	1	2	3	5	4	3	3	3	5	4	3	4	3	4	5	4	3	3	4	4	2	3	2	4	4	4	5	5	4	3	4	3	4	4	4	5	4	4	3	3	2	3	4	4	4	4	3	3	5
1	1	2	3	5	4	4	4	3	3	4	5	5	4	3	3	3	4	4	4	4	5	5	4	4	3	3	4	4	4	3	4	3	3	4	3	5	5	4	5	5	5	5	5	5	4	4	4	4	5
1	1	2	3	5	4	4	4	3	3	5	4	3	3	4	3	4	4	4	4	3	5	4	3	4	4	3	4	4	4	3	4	3	4	3	4	5	5	4	5	5	5	5	5	4	4	4	4	4	4
1	3	2	3	4	4	5	5	3	3	4	3	4	3	2	3	4	4	3	4	3	2	3	3	3	2	3	3	1	2	4	3	3	4	4	2	3	3	4	3	2	5	4	3	4	4	5	5	4	5
1	2	2	3	4	4	5	4	4	2	4	5	4	3	5	5	5	3	3	2	2	4	4	4	5	5	5	4	4	5	4	5	5	4	4	4	5	5	5	4	4	4	5	4	4	4	5	5	5	4
1	1	2	3	4	4	4	4	4	4	4	4	5	4	4	4	4	4	3	4	3	4	4	4	4	4	4	4	4	4	5	5	5	4	4	4	4	4	4	5	4	4	4	4	3	3	3	4	4	3
1	3	2	3	4	4	5	5	3	3	4	4	3	5	4	4	4	5	4	3	3	4	3	4	4	2	5	3	4	2	4	4	4	3	4	2	4	3	5	4	4	4	3	3	4	2	4	4	2	2
1	2	2	3	4	4	4	4	3	4	4	4	4	4	4	4	4	4	4	4	4	4	4	4	5	4	5	4	4	5	4	4	4	5	5	5	4	4	4	5	5	5	5	5	5	5	5	5	4	4
1	1	2	3	4	3	4	3	4	5	4	3	5	1	2	4	3	1	3	4	2	4	2	5	4	5	3	2	4	3	4	5	3	4	3	5	4	3	4	4	5	4	5	4	5	4	5	3	4	3
1	1	1	3	1	5	3	2	3	3	4	4	2	2	3	3	2	3	2	2	4	5	3	2	2	3	4	3	2	3	4	3	3	3	2	2	1	2	3	2	2	3	4	5	5	3	3	3	3	4
1	1	2	3	2	4	2	4	5	2	4	3	4	1	2	4	2	4	1	3	4	2	2	2	3	3	4	4	1	1	3	5	3	5	4	3	1	3	3	2	3	5	3	4	2	4	1	4	3	2
1	3	2	3	4	4	4	5	5	5	5	5	5	4	4	4	4	4	4	4	4	4	4	4	4	4	4	4	4	5	5	5	5	5	5	5	4	4	4	4	4	4	4	4	4	4	5	5	5	5
1	1	2	3	5	5	5	5	5	5	5	5	4	4	4	4	5	5	5	3	5	5	5	5	5	5	5	5	5	5	5	5	5	4	5	1	3	4	5	3	4	5	3	3	4	5	5	5	5	5
1	1	2	3	5	5	4	5	5	5	5	5	5	5	5	5	5	4	5	3	4	5	4	5	5	5	5	5	4	5	4	5	4	5	4	5	5	5	5	5	4	4	5	5	5	5	5	5	5	5
1	1	2	3	5	4	5	5	4	5	4	4	4	5	4	4	5	5	4	4	3	5	4	4	5	5	4	3	4	5	5	4	4	5	5	4	5	5	4	5	4	4	3	4	5	5	5	4	4	3
1	1	2	3	4	4	4	3	4	5	4	3	5	4	3	4	3	4	5	5	4	3	3	3	4	3	4	3	4	4	4	4	3	3	4	4	4	5	4	3	4	4	4	5	4	3	4	5	4	5
1	2	2	3	2	3	2	2	1	2	3	2	2	2	3	2	1	2	3	2	2	2	2	2	2	3	2	1	1	2	2	3	2	2	2	2	2	3	2	1	2	3	2	1	2	2	1	1	2	1
2	4	1	3	2	3	2	2	1	2	2	2	2	2	3	1	3	2	3	4	3	2	3	3	2	3	2	3	2	4	1	1	2	2	2	2	2	3	2	4	2	3	1	2	3	2	2	2	2	2
2	3	1	3	2	3	2	4	2	4	2	2	2	2	4	2	2	4	3	2	3	2	2	3	3	2	2	3	4	5	4	4	3	2	2	3	2	2	3	4	3	4	4	2	2	2	3	2	2	2
1	2	1	3	3	2	1	2	1	1	2	3	2	2	1	3	2	1	2	1	2	1	3	2	4	3	2	5	2	2	3	2	4	5	3	4	4	3	4	3	4	3	4	2	2	2	2	2	1	1
2	4	1	3	2	3	2	3	4	3	3	4	4	2	3	3	4	2	3	4	3	2	2	2	2	3	4	4	3	3	4	4	2	2	2	3	2	3	1	1	2	1	3	2	1	2	3	2	3	2
1	1	1	3	2	2	1	2	2	1	2	1	1	2	1	1	2	2	2	3	2	3	4	4	3	4	4	3	2	3	4	2	3	4	2	3	2	3	2	2	4	3	2	4	4	2	4	4	2	2
1	3	1	3	3	2	4	3	4	4	2	4	4	2	4	4	4	2	2	2	2	2	2	2	4	4	4	4	2	2	3	2	3	3	2	3	2	2	3	2	4	2	1	2	3	1	2	3	2	2
2	4	2	3	2	3	2	3	2	4	2	2	4	2	2	3	2	3	1	2	1	1	2	1	1	1	2	2	3	2	2	2	2	2	2	2	2	2	3	1	1	2	2	3	1	1	2	3	2	1
2	3	2	3	2	3	2	1	2	2	3	2	1	2	2	1	1	2	3	2	3	4	3	3	2	1	2	3	2	2	1	2	2	1	2	2	2	1	2	3	2	1	2	3	2	1	1	2	1	2
2	3	2	3	2	3	2	1	2	3	2	2	2	3	1	2	1	2	3	2	2	3	2	2	2	2	3	3	2	1	1	2	2	2	1	1	2	2	3	2	1	1	2	3	2	2	2	3	2	3
1	2	1	3	1	2	2	2	2	4	2	3	3	1	1	2	2	2	2	2	1	1	2	2	3	4	2	4	4	3	3	4	3	3	3	3	1	1	1	2	2	1	3	4	2	3	3	1	2	2
1	1	2	3	3	3	3	2	2	4	3	2	4	2	3	2	2	3	3	3	4	2	3	3	4	4	3	3	3	3	3	3	4	3	4	4	3	3	4	4	4	3	3	2	4	3	1	2	3	2
1	1	1	3	4	5	4	5	5	5	4	5	5	4	5	5	4	3	4	3	5	4	4	4	4	2	3	4	5	4	4	5	2	3	3	4	4	4	5	5	5	3	3	4	4	3	5	5	3	3
1	3	2	3	4	4	4	4	4	3	4	3	4	4	3	4	4	2	4	3	2	3	4	2	2	3	4	4	3	2	3	3	4	4	3	2	3	4	4	3	3	2	3	4	3	4	4	4	3	5
2	4	2	3	5	5	5	4	4	5	4	4	5	5	4	4	5	4	4	4	5	4	4	5	4	4	2	4	5	2	2	2	2	3	4	2	5	5	5	5	5	5	4	4	5	5	4	4	4	4
2	5	1	3	4	4	4	4	3	4	4	4	5	3	4	4	5	4	3	3	3	4	3	4	3	3	4	3	4	2	2	2	2	4	4	3	4	4	4	4	5	4	4	4	4	4	4	4	4	4
1	2	1	3	4	4	5	5	5	4	4	2	3	4	4	3	3	4	4	3	4	4	2	3	3	4	4	4	5	3	4	4	3	5	3	4	5	4	5	4	5	2	2	3	4	5	4	4	4	5
1	1	2	3	4	5	5	4	3	3	4	3	4	4	5	5	5	4	4	4	3	3	3	4	3	3	4	5	3	4	5	2	3	4	2	3	5	4	4	4	3	4	4	4	3	5	5	4	5	5
1	1	2	3	3	3	3	4	3	3	4	3	2	3	2	4	3	2	3	3	3	2	4	2	3	5	3	4	3	4	3	4	3	4	3	3	5	4	5	3	3	4	4	3	3	3	5	5	5	5
1	1	2	3	3	4	4	4	3	2	3	4	2	3	4	3	3	2	4	4	5	4	5	3	2	4	3	3	4	4	5	5	4	3	3	4	3	4	3	4	4	3	5	3	4	4	3	4	2	4
1	1	2	3	4	3	3	4	4	4	3	4	2	2	4	3	4	4	4	3	5	3	4	4	4	4	4	4	4	4	4	4	4	3	4	4	4	4	4	4	4	5	4	4	4	4	4	4	4	4
1	1	2	3	4	3	4	3	2	4	3	3	5	3	4	4	5	2	2	3	4	3	2	1	5	4	4	3	3	3	1	5	3	4	4	2	4	3	3	3	2	3	5	4	3	2	3	4	4	3
1	1	2	3	3	2	3	4	3	3	1	4	5	2	2	3	4	3	2	2	4	3	2	2	3	4	3	2	2	3	3	4	4	3	2	2	1	2	2	3	3	4	3	2	2	3	3	2	2	2
1	2	3	3	4	3	5	3	2	3	4	5	2	1	4	2	5	3	3	5	5	3	4	4	3	4	2	4	4	5	4	4	2	2	1	5	5	4	3	3	2	2	4	3	1	3	5	2	4	1
1	2	2	3	4	3	4	3	3	3	5	2	4	3	4	4	3	3	3	4	4	1	1	1	4	5	5	5	5	4	3	3	3	2	2	2	4	3	3	2	2	4	4	5	1	5	4	3	2	1
1	1	2	3	3	2	3	1	4	3	3	2	2	1	1	2	3	3	3	4	2	2	2	2	1	1	2	2	2	3	4	3	4	5	5	5	1	2	3	2	5	2	3	4	5	3	5	4	4	4
1	1	1	3	3	2	4	3	2	2	4	3	3	1	5	1	3	3	3	3	2	2	2	1	3	5	1	4	2	3	4	4	4	3	4	5	1	2	2	2	2	3	3	2	2	1	1	3	5	4
1	1	1	3	4	3	5	4	4	3	4	3	4	3	4	4	3	3	4	4	5	5	4	4	3	4	5	4	4	5	5	4	4	3	4	5	4	4	4	5	4	4	5	3	4	5	4	5	4	3
1	1	1	3	3	4	4	4	5	4	4	4	5	3	4	4	5	4	3	4	4	4	5	4	4	4	5	5	5	4	5	3	4	4	4	4	4	5	5	4	4	4	4	4	5	4	4	4	5	4
1	2	1	3	4	5	3	3	5	3	5	3	5	3	4	5	5	4	3	4	5	4	3	5	3	4	5	3	3	4	5	5	3	4	5	3	3	4	5	4	4	3	3	5	5	4	3	4	3	5
1	1	2	3	4	4	5	3	4	2	5	4	4	3	3	3	3	4	4	4	4	4	4	4	3	3	4	4	4	3	4	3	4	4	4	4	4	4	4	4	4	4	3	4	4	3	4	3	4	4
1	1	1	3	4	4	4	4	3	4	3	4	3	2	4	3	4	5	4	3	4	3	3	3	5	4	3	4	5	3	4	2	2	2	4	3	5	4	5	5	3	4	4	4	3	3	2	3	4	4
1	1	2	3	1	3	4	5	3	3	2	4	5	2	3	4	3	2	4	3	3	2	3	1	1	3	4	2	4	5	1	3	4	2	4	1	3	3	3	2	2	3	1	1	3	2	2	3	2	4
1	3	1	3	5	5	5	4	5	5	4	4	5	3	5	4	5	4	5	4	5	4	3	4	4	5	4	5	3	4	5	4	4	5	4	4	4	5	4	3	3	4	5	5	4	4	4	3	4	4
1	1	1	3	4	4	5	4	5	4	3	3	3	3	4	3	4	3	4	3	4	5	3	3	3	4	3	4	2	3	4	3	4	5	5	5	5	5	3	2	3	3	4	5	5	4	4	3	4	3
1	1	2	3	3	4	3	3	3	3	3	3	4	3	4	4	3	3	3	3	3	4	5	5	5	5	5	3	3	3	3	3	3	5	5	5	3	2	3	4	4	4	4	4	4	4	4	4	4	4
1	2	1	3	5	5	5	4	4	4	3	4	4	5	5	4	4	3	4	4	5	5	4	4	3	4	3	3	3	4	4	5	5	5	5	4	3	4	3	3	3	4	3	4	5	5	5	4	5	4
[truncated: 2 more columns]
